# Supplementary material for: Salt Tolerance Diversity in Citrus Rootstocks Agrees with Genotypic Diversity at the LCl-6 Quantitative Trait Locus
Source: Genes (Basel). 2025 May 30;16(6):683. doi: 10.3390/genes16060683 (PMC12191971; doi:10.3390/genes16060683)
Supplement: Supplementary file 1 [file genes-16-00683-s001.zip]

Archive with 1 entries (1 files):
- genes-3677221-supplementary.pdf
